# Supplementary material for: Effects of bathing in different hot spring types on Japanese gut microbiota
Source: Sci Rep. 2024 Jan 28;14:2316. doi: 10.1038/s41598-024-52895-7 (PMC10822857; doi:10.1038/s41598-024-52895-7)
Supplement: Supplementary file 1 — Supplementary Information. [file 41598_2024_52895_MOESM1_ESM.xlsx]

## Sheet: Title
	Title: Effects of bathing in different hot spring types on Japanese gut microbiota.
	Authors: Midori Takeda, Jungmi Choi, Toyoki Maeda, Shunsuke Managi

## Sheet: Table S1
Supplementary Table S1. List of relative abundance of each gut microbiota before and after hot spring bathing for 127 valid participants.
ID	Spa type	Bacteroides_before	Bacteroides_after	Blautia_before	Blautia_after	Lachnospiraceae incertae sedis_before	Lachnospiraceae incertae sedis_after	Parabacteroides_before	Parabacteroides_after	Bifidobacterium bifidum_before	Bifidobacterium bifidum_after	Faecalibacterium_before	Faecalibacterium_after	Ruminococcus2_before	Ruminococcus2_after	Collinsella_before	Collinsella_after	Alistipes_before	Alistipes_after	Fusicatenibacter_before	Fusicatenibacter_after	Dorea_before	Dorea_after	Anaerostipes_before	Anaerostipes_after	Phascolarctobacterium_before	Phascolarctobacterium_after	Oscillibacter_before	Oscillibacter_after	Streptococcus_before	Streptococcus_after	Roseburia_before	Roseburia_after	Ruminococcus_before	Ruminococcus_after	Prevotella_before	Prevotella_after	Clostridium cluster 14a_before	Clostridium Cluster 14a_after	Clostridium cluster 18_before	Clostridium Cluster 18_after
1	Chloride	11.58	23.08	6.2	6.94	3.88	5.1	3.74	4.74	3.3	1.64	9.52	11.02	0.68	0.56	6.08	5.44	0.16	1.12					3.38	1.32											34.88	24.58	1.08	1.04
2	Chloride	9.82	16.52	3.74	3.74	5.48	5.66	0.58	0.84	2.54	4	4.16	4.32	1.98	2.72	5.78	4.72	2.26	3.28	0.72	1.88	1.26	2.84	0.58	0.74	1.98	2.32							4.06		32.98	18.92	2.28	1.88
3	Chloride	18.88	18.44	6.26	8.78	3.34	0.6	0.32	1.12	2.78	3.36	13.84	18.4	0.2		3.06	7.7	0.68	3.88							1.44	0.86			1.46	6.94	0.08	0.64			26.8	3.5	0.84	0.86	0.26
4	Chloride	25	17.94	3.52	3.58	0.94	0.36	2.5	2.82	21.36	14.06	5.2	3.02	1.7	2.68	4.94	6.66	0.5		3.24	2.36	2.16	1.86	1.1	0.78					0.12	0.4					2.6	13.88
5	Simple	28.56	30.1	3.74	7.54	2.92	2	2.06	2.16	12.82	6.36	9.28	12.12	2.74	5.64	0.64	3.02	0.44	4.02	3.48	5.78			1.24	1.6		0.38		0.3	3.16	1.58							0.38	0.42	0.24
6	Simple	22.96	29.42	9.68	9.98	9.34	5.06	6.94	8.82	0.34	0	13.14	8.3	1.58	2.04	3.34	2.32			7.84	4.68	2.48	2.3	0.84	0.7	0.9	0.72	0.76	0.28	1.88	3.52	1.4						0.74	0.76
8	Simple	14.44	27.16	6.5	8.06	1.92	3.14	0.56	0.62	2.06	1.12	9.82	8.92	2.5	1.9					2.6	1.38	2.1	2.24	1.14				0.34			0.5	0.34	0.42	0.8	1.38	24.5	7.84	0.48	0.56
9	Bicarbonate	42.98	39.06	8.02	5.12	3.18	2.32	3.22	3.7	0	0	2.48	1.18			2.84	2.6	0.26	0.16	3.7	2.92			0.8	0.34					0.04	1.86	0.26						2.94	2.28	0.46	1.06
10	Bicarbonate	21.46	18.12	3.66	3.08	3.58	7.4	1.2	1.62	2.22	7.64	7.16	10.72	2.2	1.32	2.02	1.18	0.96	0.92	1.82	2.82	1.26	1.04	1.38	2.06	0.66	0.72					2.92	3.56	4	6	14.96	14.2	0.44	0.56
11	Bicarbonate	30.34	27.62	3.52	2.62	2.2	1.24	3.56	9.78	9.68	11.24	5.54	0.62	5.2	5.06	4.5	6.06			3.74	0.74	2.68	2.16	1.34	1.18					9.18	14.28	0.46						1.66	1.28	0.16	0.7
12	Bicarbonate	35.52	30.22	3.7	8.14	0.24	1.64	6	5.2	4.84	5.76	1.3	5.68	13.5	7.48	4.78	2.9	1.88	2.58					0.8	1.86	0.7	0.68	0.04	1	0.28		0.12	0.6	0.4	3.06			1.42	1.8	0.36
13	Simple	9.24	8.2	5.1	4.24	1.88	1.7	2.02	2.62	7.3	6.1	12.18	12.5	0.72	0.94	2.86	2.16	0.14	0.52	1.42	1.4	1	1.02	0.84	1.22	1.2	1.32			0.86	0.48	0.52				17.86	20.78
14	Simple	1	2.8	1.84	4.22	3.92	2.48			0.6	0	7.78	9.52	0.28	1.3	2.1	1.78			0.46	0.4	1	1.08							0.5		0.32	1.42	1.4	1.36	36.7	39.68
15	Simple	3.42	5.56	3.44	3.58	0.88	1.32	1.12	0.88	2.58	1.34	2.82	6.68	1.3		3	1.68	0.26	0.94	1.1	0.78	3.1	3.1			0.66								2.06	0.94	23.7	20.36	0.88	0.68
16	Simple	32.26	25.76	8.98	9.34	3.02	4.24	2.4	9.26	4.58	1.02	3.18	3.68	9.8	6.48			2.08	2.2	3.52	8.24	1.22	0.86	3.2	4.54			0.7	0.52	0.1	0.26							0.28	0.88
17	Bicarbonate	34.46	30.16	7.06	6.2	1.84	1.98	9.74	10.78	4.8	12.54			0.12	0.42	4.46	7.9	0.56	3.84					0.58		0.38	0.38											3.94	1.78	0.74
18	Bicarbonate	22.82	18.42	5.72	6.98	0.76	0.58	4.32	9.06	4.36	10.84			0.98	0.92	2.9	6	1.02	1.94	1.04	3.4	0.58	1.12					0.22	0.38	0.04	0.56			4.12		7.66	3.68	0.8	0.56
20	Bicarbonate	33.28	37.76	4.02	4.5	18.2	15.4	8.66	2.9	0	0	8.32	1.12	2.12	4.76					6.98	5.44	0.4	0.4	2.18	2.16					0.2	0.36	1.8		0.92	5.48			0.74	1.1	0.66	0.5
21	Bicarbonate	25.66	23.4	3.9	6.62	4.16	3.14	4.06	6.16	1.84	1.72					4.08	6.78	0.78	2.1							1.32	3.32	0.52	1.06	0.82				3.14	3.28	2.96	2.02	2.48	1.76	0.22	0.64
22	Bicarbonate	29.86	31.52	4.26	4.82	3.4	5.88	3.1	1.52	2.44	2.74	12.76	9.22	1	1	3.12	2.58	5.42	5.58	4.16	3.86	0.9	0.88	1.12	0.78	0.68	0.84	0.58	0.56			0.16	0.5	0.98	1.3			0.3
23	Bicarbonate	32.54	30.26	2.42	2.08	5.94	6.78			2.98	2.34	13.32	11.28	4.02	2.92			2.06	5.24	3.9	6.8	1.48	1.64	1.26	1.06	1.06	0.96			17.02	10.68	0.56	1.2					0.22		0.28
24	Bicarbonate	31.74	27.76	11.12	5.76	0.88	0.46	4.64	4.32	5.88	6.06	13.46	13.9					0.58	0.52									0.36				2.34	4.14	2.4	4.62			0.9	1.34	1.06	0.86
26	Sulfur	28.44	27.58	6.72	8.64	2.76	2.22	1.6	1.9	3.34	1.1	3.28	3.08	1.38	2.12	7.6	5.4	4.78	7.78			1.58	1.42	0.54	0.62	0.52	0.42	1.6	1.08	0.7		1.28	0.82	2.58	2.58			1	1.28
27	Sulfur	8.56	10.68	3.64	3.12	2.18	3.8	3.52	3.08	5.62	11.96	9.88	11.12	2.36	2.34	6.76	4.14	4.82	6.5	2.9	1.58	1.5	1.24	1.22	0.78	1.16	0.8	1.32	0.66			0.54		1	1.9	7.66	4.48
28	Sulfur	26.88	27.3	5.84	5.96	3.44	2.48	3.9	5.68	6.26	3.8	9.86	3.88	1.42	2.52	6	6.88	2	2.14	4.76	2.74	1.74	2.34	0.48	1.02	0.88	0.44			0.36		1.68	3.1					2	3.06
29	Sulfur	6.12	2.76	6.3	7.08	3	3.18	1.24		2.6	3.8	1.72	2.64			7.46	9.18			1.98	2.84	2.58	2.52	0.58	1.1	1.74	1.66					0.04	0.52			32	40.08	0.48	0.56
30	Sulfur	25.38	19	6.82	10.04	1.7	2.28	1.68	3.2	3.04	2.7	6.8	7.54	1.68	3.18	1.2	2.14	3.5	5.54	1.66	0.74	1.6	2.36			0.8		0.86	1.14			6.26	1					0.7	0.76
31	Simple	9.14	8.92	0.62	0.3	0.46	0.48	0.32		0.42	0.28			0.88	1.24	1.36	1.82			0.26	0.82	1.68	3.68			1.58	0.92			0.5						25.16	34.9	1.64	1.24
32	Simple	29.1	31.44	7.48	3.36	7.3	5.48	2.22	1.48	5.78	3.38	10.96	17.7	0.72	0.54	1.84	0.98	2.44	3.92	5.02	5.8	2.2	1.22	0.78	1.4			0.36	0.58			0.28	0.32					1.28	0.36
33	Simple	24.54	16.1	2.02	4.04	1.36	1.7	1.4	0.48	10.66	9.94	6.34	11.64	1.86	1.18	0.44	0.32					0.96	1.76	0.94	0.76					0.36		2.36	5.36	3.02	4.2	2.08	7.28	1.16	0.66
34	Simple	21.54	33.98	2.88	4.24	3.42	2.28	2.4	2.7	15.58	7.18	16.36	12.18	0.22	2.9			0.72	0.64	5.52	3.22							0.4								3.9	1.86	0.96	2.02
36	Chloride	21.06	21.84	3.52	5.44	3.96	5.64	4.54	1.34	9.82	6.66	3.94	12.42	2.16	1.74	5.16	1.34			7.9	3	1.16	1.3	0.76	0.96			0.04	0.3	0.28		0.14	0.44			0.52		1.26	1.02
37	Chloride	36.38	32.04	4.66	4.8	5.5	3.96	4.6	7.82		0	6.04	2.12	0.88	0.82	2.24	6.84	3.24	2.38	2.96	2.14	1.46	1.86			1.58	1.58	1	1.14	0.1	0.3	0.72		5.62	8.94			1.32	2.26
38	Chloride	48.14	44.76	4.44	6.44	1.3	1.54	0.6	1.38	12.46	11.18			0.96	1.42	4.46	2.74	0.08	0.94			0.48	0.72	3.38	2.22	0.46	0.62	0.2	0.9	0.76								0.36	0.8	0.92	0.64
39	Chloride	44.34	46.5	3.2	1.9	0.36	0.16	2.16	2.6		0			0.1	0.1															0.56	0.22	0.06						0.76	0.82	1.64	0.8
40	Chloride	15.56	19.22	8.18	8.06	2.76	2.64	2.28	2.46	5.58	2.12	14.06	10.3					1.32	1.22	2.26	2.12	1.94	1.56					1.46	1.68			1.1	0.62	7.88	4.14	1.26	0.68
100	Chloride	25.36	37.56	11.04	8.46			15.18	4.98	11.62	12.18					4.14	3.88	0.28	0.4									0.02	0.24	0.28	1.6	0.18	1.46	2.32	1.6	5.8	1.46	2.58	2.72	0.62	0.38
101	Chloride	24.74	21.16	12.66	7.96	2.86	3.26	2.58	6.16	7.06	6.44	3.86	9.48	1.74	2.4			7.58	2.74									0.62	0.74					3.78	0.46	4.9	10.86	1.76	1.88	1.26	1.5
102	Chloride	15.04	14.12	6.94	4.36	2.82	6.2	2.02	2.16	10.36	10.62	7.08	7.44	1.5	0.68	5.44	3.96	1.88	4.42	1.76	1.1	0.92	0.86	0.62	1.06			0.64	0.64	0.32				3.7	3.5	4.04	4.28
103	Chloride	16.62	29.3	2.98	10.2	0.04	0.48	0.72	4.82	26.26	4.16	3.5	13.58	4	0.62			4.76	1.92					1.8	1.72			0.6	0.26	0.24	0.28							3.78	2.42	1.84	1.88
104	Chloride	40.28	39.84	7.36	10.06	4.6	4.66	1.82	2.08	0.76	5.44	15.9	9.7	1.26	1.32			1.94	1.86					0.4		0.92	1.04	0.92	0.7	0.48	2.24	0.62		3.8				0.96	1.78	0.52
105	Chloride	24.68	25.28	1.76	1.88	4.28	4.62	4.92	3.94	8.32	3.16	14.14	16.36	1.96	2.3	2.46	1.3	2.28	1.34	3.34	2.72	1.52	1.6	0.88	0.6	0.68	0.5					0.5	2.5	6.26	2.2			0.62	0.54
106	Simple	40.5	33.26	4.72	2.34	1.42	1.08	3	2.16	8.66	2.94			0.36	0.24	8.5	6.88							0.36	0.22	0.52	0.18	0.44		0.4	0.28			4.14				0.76	0.42	0.7	0.4
107	Simple	13.52	23.58	4.36	3.76	7	4.12	0.5	2.3	8.62	10.82	14.02	13.9	1.04	1.02	5.12	4.78	0.16	2.14	9.52	4.92	0.94	1.02	2.4	1.08					4.78								1.08		0.58	0.62
108	Simple	37.6	40.12	6	3.14	4.56	6.96	1.48	1.78	9.1	11.04	5.06	5	1.1	0.34			0.62		2.28	2.4	2.28	2.22	2.56	1.06					0.18	0.32							0.42	0.38
109	Simple	33.54	33.54	11.98	11.98	4.24	4.24	9.5	9.5	0.88	0.88	11.7	11.7	0.4	0.4			0.38	0.38			0.64	0.64			1.88	1.88	0.38	0.38									0.54	0.54	2.08	2.8
110	Simple	31.66	22.22	4.5	6.22	5.32	4.34	3.28	7.26	5.12	7.16	7.7	11.88	0.2	2.14			5.8	4.72	2.24	2.72	0.08	0.52			0.22	0.44	0.84	1	0.14	0.42			2.78	1.34			0.22		0.46	0.78
111	Simple	18.32	14	6.24	5.18	1.8	1.82	7	7.44	7.92	6.38	6.06	1.54	7.66	4.04	6.12	9.98					1.36	1.3	2.6	1.16	2.06	2.68									17.84	18.5	2.02	3.64	0.38
112	Chloride	10.86	15.74	2.5	2.08	1.1	2.84	1.18	0.84	20.9	8.94	3.82	13.46	0.94	0.68			3.36	4.32	0.96	3.52	1.88	3.16	0.08	0.38	1.34	1.02	3.26	1.58	0.58		3.34				1.1	6.32
113	Simple	32.34	25.78	7.08	3.8	1.6	2.84	3.7	6.3	2.9	9.88	0.68	0.32	1	0.5	7.04	6.06	0.74	1.06	1.42	2.96					1.1	0.92			0.3	0.52	2.62	0.62					0.98	1.18	2.66	0.5
114	Simple	12.62	22.3	4.9	4.42	1.1	2.5	0.9	1.1	6.56	6.52	16.74	13.14			5.14	5.04			3.74	2.88					1.46	0.4			5.72	0.84	3.74	2.58	2.98	4.72	16.22	12.08	0.32	0.46
115	Chloride	38.28	36.14	8.68	6.74	3.68	2.88	1.68	1.7	2.38	5.38	11.02	13.08	3.2	1.86	4.78	5.52	0.36		2.52	2.78	0.52	0.42	0.8	1.5	1.66	0.92	0.42		0.56	2	1.16						1.32	1.04
116	Simple	44	41.74	10.46	8.02			3.26	1.06	7.18	13.12	13.06	16.32	0.12	0.14	3.56	2.02	0.14		0.58	1.38			0.04	0.16	1.5	0.82	0.18		0.68	1.9							2.32	1.14	0.34	0.2
117	Simple	34.3	42.4	7.24	7.5	2.68	1.92	9.76	3.5	3.64	1.2	10.12	6.1	3.46	6.22			0.46	0.46	5.9	3.68	1.04	1.66			1.34	1.2											0.28	1.48
118	Chloride	7.66	4.74	6.16	4.6	2.12	1.08	6.9	1.74	4.28	0.98	4.1	2.86	2.4	1.44	5.82	6.56	2.78		2.16	2.16	2.06	1.98					1.16				0.3	0.38	1.52		16.94	31.16	1.12	3.02
119	Simple	36.32	45.06	1.3	1.92	2.66	1.74	3.28	1.88	9.32	2.84	10.8	9.66	3.5	3.46									1.78	1.88	1.5	1.2	0.26	0.34	0.72	0.36		0.76					1.46	0.9	0.54	0.9
120	Simple	42.46	48.7	7.08	3	0.7	0.52			16.86	10.24			1.36	1.14					0.54	0.52			0.02	0.44					3.48	11.98							1.36	3.86	0.4	0.26
122	Chloride	3.1	4.72	2.8	4.28	0.52	0.72	0	1	16.22	10.92	0.04	0.52	0	0.58	3.4	3.56			2.4	1.08	2.08	1.98	8.54	0.7	0.2	3.7			0.38						44.32	48.32	2.48	2.22
123	Simple	35.22	33.14	7.16	4.92	6.4	5.24	3.74	2.76	2.46	8.7	1.58	3.44	1.86	0.86			2.02	0.82			0.4		0.48	0.32	1.08	0.52	0.66			1.72			9.38	1.76			1.4	0.92
125	Simple	52.84	36.74	4.84	6	4.34	2.14	2.16	3.82	4.86	3.16	2.4	4.82	0.3	0.46	0.48	1.9	0.46	2.36			0.22	0.4			0.34	0.7			0.34								0.54	0.52	0.44	0.4
126	Simple	36.34	36.92	8.86	9.34	0.3	0.7	7.5	5.32	10.96	10.32	8.36	8.74	0.3	1.46			0.14						2.46	2.06					8.06	2.18			0.14				0.7	1.76	1.42	1.62
127	Simple	36.48	33.86	5	5.06	0.94	0.94	2.66	2.26	4.02	9.18	6.44	7.1	4.5	2.86	2	3	1.78	0.6	2.72	1.6	0.56	0.66	1.06	4.02	0.46	0.24	0.1	0.26	0.2	4.4							1.86	1.4	0.4
128	Simple	16	17	10.2	6.64	2.88	6.4	2.4	2.42	3.42	3.86	15.5	14.86			2.86	6.64	1.68	1.02	4.64	4.54	0.34	0.62	2	1.7			0.24	0.32	3.54	0.56	0.44	0.58	4.22	5.78
129	Simple	38.12	45.6	4.26	5.44					9.34	2.72	18.56	6.16	0.96	0.78			0.76	0.4	8.88	1.34			2.98	1.72							1.06	1.9					1.36	6.54	0.54	0.38
130	Simple	39.16	33.34	16.56	13.98			5.08	9.18	4.3	5.02									1.5	2.42			0.42	0.44	0.02	0.18	0.24		1.52		1.14	0.8	3.4	5.78			2.14	2.04	2.6	4.32
131	Simple	31.62	36.6	1.7	4.26	0.48	0.66	0.28	3.28	4.42	13.02	0.04	1.68			2.22	7.5	0	0.76	0.62	1.02											0.56	1.58	0.16	3.48			1.16	2.4
132	Chloride	12.78	4.06	4.24	3.86	0.8	1.34	0.64	0.54	12.68	6.48	5.08	8.56	1.88	0.7	4.72	3.36	0.8	0.88	1.08	2.12	1.32	0.9			0.6	1.04			11.16						12.18	36.28	0.46	0.42
133	Chloride	33.56	38.7	8.2	4.94	0.68	0.76			7.74	10.78	20.24	21.28	1.24				1.22	0.3	7.08	5.7	0.46	0.42	2.34	2.74			0.4	0.4	1.72	0.26	0.34	0.36					0.5	0.58
134	Chloride	14.06	11.26	4.3	5.66	3	2.26	0.86	1.62	2.22	4.16	6.7	11.82	2.24	1.84	6.36	6.68	0.76	0.88	0.94	1.04	1.12	1.32	0.52		1.62	1.34	0.76	1.26	0.48	0.82	0.72		1.06		23.96	21.72	0.56
135	Simple	10.08	13.4	5.68	4.18	4.72	4.38	1.94	4.42	6.26	5.68	11.02	11.72			2.5	3.2	2.12	1.78	2.02	2.36	0.46	0.66	0.66	0.4			0.5	0.56	0.54	0.62					29.76	18.46	0.42	0.4
137	Chloride	30.58	20.04	3.68	2.98	2.42	6.2	1.4	1.72	1.34	4.64	11.06	19.66	6	1.34	3.8	4.8	3.52	0.74	1.48	4.32	0.7	0.88	0.56	0.6	0.34	0.42			0.68	1.12	2.94	0.76	0.62	2.06					1.04
138	Chloride	34.96	38.98	3.52	2.6	2.26	3.04	0.98	1.66	14	13.6			1.48	1.18	3.3	3.02	2.12	1.08	1.74	1.3					1.48	1.14				2.02	1.68	2.94	4.64	4			1.26	1.42
139	Simple	33.42	37.46	8.72	5	2.22	2.34	4.6	3.44	16.22	17.32					5.98	9.72			5.38	4.68	2.38	2.84							2.16	2.06	2.7	2.7					2.82	1.9	0.2	0.1
140	Bicarbonate	16.18	17.34	5.38	3.28	4.46	5.12	1.2	0.32	8.84	17	8.1	2.46	0.5	0.34	5.82	2.88			0.5	0.46	1.08	3.14	0.42	0.5					0.44	0.38	1.16	0.78	4.88	3.28	17.68	20.32	0.2	0.44
141	Bicarbonate	23.44	17.94	6.44	3.68	3.16	4.26	2.92	5.24	2.26	3.9	3.18	3	2.62	1.94	7.26	4.9	1.22	0.54	5.04	6.26	0.58	0.4	0.7	0.54											6.98	8.34	1.52	1.5	0.84
142	Simple	23	24.1	4.46	4.34	2.66	3.86	3.5	2.2	11.08	9.84	7.72	9.48			5.08	4.8	1.32	2.48	2.04	2.42			0.3	0.58			1	0.58	0.44	0.48	1.42	1.18	3.14	3.92					0.3	1.16
143	Simple	1.4	3.98	3.16	2.2	1.06	0.4	0.38	1.12	4.94	0.66	0.48	4.48	1.34		4.62	4.38			0.56		3.12	2.8	0.58												34.2	37.36	1.98	2.48
144	Simple	39.82	40.1	1.92	2.9	3.8	3.36	1.44	3.28	10.94	3.48			3.36	4.42	4.36	4.42	0.3	0.22			0.9	1.92							1.12	0.2	0.56						1.28	2.28	0.2	0.52
145	Simple	15.58	16.5	4.04	3.6	3.06	5.1	1.04		2.44	1.86	12.24	11.68	1.36	0.74	2.18	1.44	0.9	0.88	1.54	1.86	1.36	0.62	0.26	0.98			0.56				0.66	1.8	2	2.9	2.5	2.06
146	Simple	18.34	13.66	2.38	4.46	4.82	9.18	1.06	1.62	6.68	4.68	3.58	6.54			1.66	3.06			0.78	1.06	2.48	1.46							1.26		2.62	2.04	4	0.64	17.04	19.24	0.32	0.74
147	Chloride	8.7	15.86	7.48	6.32	4.36	5.9	7.28	2.54	10.06	6.92	7.5	8.42	1.04	1.14	3.56	3.34	12.08	12.18	2.66	1.78	0.14	0.42	1.18	1.02			0.3	0.52	0.22		0.76	0.34	3.66	6.18					0.36	0.42
148	Simple	13.36	6.76	7.08	9.12	4.52	3.28	1.82	3.32	4.9	7.26	5.24	8.44	3.6	1.1	6.12	9.48	0.48		2.22	4.8	1.42	1.22	3.26	2.76	0.2	0.2	0.3	0.38			0.78	0.38	0.44	0.34	26.88	25.7	0.9	0.38	0.5
149	Simple	26.28	26.56	7.54	6.4	7.86	8.22	2.22	2.2	15.78	12.14	10.72	9.68	0.7	1.2	3.8	2.46	2.62	4.8	3.28	0.94	0.84	0.68	3.38	1.36				0.8				0.48		1.4			1.06	1.22
150	Simple	19.8	18.72	5.34	5.5	3.96	4.76	1.58	1.66	3.44	2.78	14.58	16.82	1.38	1.9	2.14	5	5.7	1.34	3.08	5.28	1.04	0.82	0.6	0.64	0.48	0.6	0.74				2.38	0.66	3.6	2.26			0.36
151	Simple	32.06	29.28	2.72	8.62	0.56	0.66	7.44	11.4	18	8.44	5.56	10.92	9.28	4.38	8.66	6.22											0.02	0.34	0.42	1.42	0.28	1.14	0.72	4.56			0.94	0.58	0.42	0.3
152	Simple	25.96	17.42	2.74	5.04	3.16	5.38	2.76	4.76	11.84	10.68	18.42	15.58	1	1.9			11.1	9.16	3.84	6.44	1.32	1.26	1.24	0.62			0.3	1.06	0.42								0.56	1
153	Simple	37.44	33.06	3.82	6.24	9.4	11.16	1.08	3.46	4.26	3.88	9.3	7.66	2.62	2.04	3.7	2.96	2	1.62	1.9	3.02	0.92	0.84	1.2	1.82	0.6	0.64					0.38	0.44	3.28	2.94			0.52	1.1
154	Simple	40.28	35.76	5.1	6.8	7.22	7.68	2.32	2.06		0	5.9	6.32	4.96	4.56			2.02	2.72	3.06	2.72	2.24	2.84	1.5	1.94	0.86		0.54	0.9			1.3	0.46					1.1	1.58
155	Simple	34.04	26.52	4.7	5.48	0.4	1.28	5.98	9.42	18.2	19.98	9.36	9.9	0.42	0.38	5.6	7.2	0.54	0.36					0.92	0.52			0.22		0.5	0.34	0.04	0.78					0.3	0.4	3.18	0.4
156	Simple	13.08	14.1	1.86	2.58	3.5	3.36	2.08	4.06	5.72	7.02	0.76	2.76	2.14	1.1	8.18	6.32	4.72	3.92	2.26	3.9	1.78	1.22	0.88	0.92	1.12	0.78	0.76						3.32	5.64
157	Simple	29.22	26.78	4.72	8.04	4.44	4.38	3.2	3.34	4	8.54	16.46	12.08	4.92	2.46	1.54	1.74	5.42	6.04	3.28	5.08	1.84	2.06	1.16	3.02					1.56		0.1	0.64
158	Simple	22.2	23.88	3.5	4.1	8.94	7.34	10.24	9.06	2.56	1.74	1	1.22	1.04	1.42	2.14	4.48	1.82	2.04	3.14	2.14	1.78	0.98	0.34		0.24	0.72	0.14	0.68			2.38	2.14	1.74	3.28			1.98	1.12
159	Chloride	35.44	32.4	2.96	2.92	10.18	14.64	0.9	2.16	3.3	7.18	5.98	3.14	0.84	0.44	3.68	2.28			4.22	2.46	0.98	1.06	0.94	0.6					2.24		3.98	2.32	1.56	5.9			1.12	1.14	0.3	0.24
160	Chloride	30.7	29.72	3.52	4.42	10.38	8.62	5.28	4.92	2.96	1.56	7.46	7.22	0.54	0.5	2.32	3.8	0.6	1.14	4.7	5.04	0.5	0.92	1.06	0.38	0.76	0.9			0.36				2.58	1.96	0.16	0.44	1.1	1.46
161	Sulfur	39.82	30.3	6.04	3.2	1.14	0.9	1.52	5.88	7.72	10.94	7.58	9.38			2.68	3.96	0.92	1.9	4.08	5.94			1.18	0.5							3.52	0.78					1.88	0.82
162	Simple	4.96	11.14	4.44	10.16	6.26	4.56	1.12	2.76	3.6	5.34	11.24	12.78	0.94	1.58	1.46	4.82	1.36	3.7	2.16	4.34	1.78	2.14	2.3	2.3	2.24	2.22	0.32	0.9					1.68	1.86	34.92	5.34	0.68	0.46
163	Sulfur	33.58	29.06	3.5	3.02	3.42	3.52	1.52	1	3.66	1.38	6.22	5.7	0.7	2.1	2.2	2.84	0.64		1.64	2.06	0.74	1.1	0.36	0.64	0.64	0.46					0.7						1.16	1.88
164	Sulfur	39.34	37.52	7.5	8.14	2.36	1.54	0		12.08	10.8	16.28	11.76	1	1.6	4.92	7.14	0.6	3			0.72	0.38			0.88	0.9	0.24	0.44	0.66	0.26	0.8						0.46	0.28	0.38
165	Sulfur	38.34	35.54	5.84	6.62	8.82	5.12	1.52	1.68	8.86	6.52	10.58	12.7	0.28	1.02	2.52	2.3	2.62	2.78	0.8	2.5	1.38	1.76	0.42	1.18	0.34	0.46	0.72	0.4	0.44	0.42			2.14	1.34			0.32	0.62
166	Bicarbonate	20.58	26.46	7.94	4.1	0.14	1.1	8.94	8.36	15.92	13.2	10.64	13.16	1.28	0.46	6.36	6.86	1.08	1.4	0.3	0.48	0.4	0.74	1.38	1.3			0.4	0.6			0.7	0.38	1.96	4.52	2.8
167	Bicarbonate	18.86	22.62	6.58	8.24	4.9	3.8	4.68	9.48	21.98	19.04	17.76	16.94			10.56	4.9	2.34	0.9			0.78	2.48			0.28	0.88			0.14	0.28	0.36	1.46					0.46	0.74
168	Bicarbonate	31.28	28.96	5.6	3.02	6.08	5.28	2.94	1.5	3.34	9.68	10.8	3.56	0.66	1.98	2.32	1.38	2.26		3.26	3.56	0.5		1.6	2.18	0.96	0.24	0.4		0.04	0.78	3.6	1.62					0.32	2.64
169	Bicarbonate	21.74	13.5	3	2.44	6.72	7.64	0.88	0.56	4.38	10.24	8.98	5.58	1.74	1.68	1.52	1.72	0.5	0.44	0.64	1.2	1.04	1.1	0.18	0.68	0.7	0.48	0.32	0.38	0.5				2.7	0.86	0.16	0.28	0.9	0.98
170	Sulfate	32.06	34.44	12.8	9.4	0.48	0.26	7.86	9.42	14.02	19.58			2.22	0.8			0.98	0.46	0.18				0.08	0.18			0.66	0.42	2.24	1.94							3.86	3.22	1.18	1.22
171	Sulfate	41.58	43.7	4.68	3.96	4.18	6.5			11.66	9.72	2.36	10.9							2.46	2.88	0.2	0.38	2.42	1.56					0.82	0.12	0.04	0.22					7.6	4.82	0.94	0.24
172	Sulfate	44.38	42.48	6.6	6.96	3.04	3.5	5.16	3.48	11.46	15.34	4.32	3.18	0.18		5.84	6.98			0.92	0.88							0.1	0.32	0.28	0.34	0.28	1.04					1.58	0.88
173	Simple	35.2	38.7	5.08	2.56	3.2	3.52	2.62	1.06	12.82	20.34	0.38	0.26	0.46	1.36	10.12	2.3	0.24	0.18									0.16	0.18	0.78	0.3							1.56	1.36		0.26
174	Simple	38.96	21.26	4.3	3.5	5.06	2.72	4.82	17.66	14.18	19.16	11.88	6.96	2.2	3.5					0.48	5.64					0.62	0.28			0.2			0.8					0.6	0.32	1.92	0.36
175	Simple	9.1	7.16	3.26	5.7	2.3	3.2	2.54	1.56	7.66	5.9	5.8	7.94	0.74		4.24	2.4	2.98	3.18	0.5	1.16	2.28	1.68	1.22	0.64							0.2	0.44	0.74	2.18	19.7	22.04	0.46	0.58
176	Simple	26.8	22.32	8.18	7.78	4.26	3.88	5.9	8.84	12.26	8.6	6.26	8.26	3.56	2.84			2.4	4.02	2.24	1.5			0.14	3.1	1	0.82											1.88	2.2
177	Simple	34.32	27.58	6.26	5.6	5.92	3.76	1.56	2.56	6.6	12.18	15.42	14.8	0.54	0.54	1.66	2.88	0.3	0.68	2.58	4.2	0.88	0.74	0.96	3.38	0.74	0.6			0.82	0.82	2.8	1.04	1.1	1.66			0.52	0.72	0.88
178	Simple	34.14	27.54	4.38	3.58	1.26	0.38	9.04	4.66	18.76	23.24	3.58	1.04	2.76	3.96			0.78	1.32	1.74	1.28	2.3	1.06	1.38	0.5	1.1	0.76	0.88			3.82							0.88	0.44
179	Bicarbonate	17.58	31.72	12.74	9.96	2.18	2.6	4.58	3.1	8.76	13.18	3.44	1.94	1.56	2.06			4.04	8.12	17.32	5.6		0.68	2.02		0.92	0.94	0.68	0.82	0.7	0.44							1.02	1	2.52	1.12
180	Simple	32.22	33.98	3.7	6.22	2.28	2.94	0.9	4.9	20.48	13.44	16.24	8.58			0.3	2	0.12	0.08			0.98	1.92	2.76	2.08					3.72	2.06							1.52	2.44
181	Simple	20.32	21.74	1.68	1.48	0.88	1.3	5.28	3.02	4.36	5.66	13.22	11.12			5.14	9.38	4.74	3.46	5.06	7.9			0.1	0.88			0.36	0.84			0.48	0.42	2.4	2.66			0.52
182	Chloride	40.22	32.68	3.78	6.06	4.44	4.08	3.5	3.08	2.72	3.82	12.72	8.92	0.68	1	2.96	2.78	1.32	1.1	1.1	1.54	1.7	1.08	1.3	2.12	1.24	0.88	0.32	0.22	0.38	1.14							2.76	1.28
183	Chloride	40.4	42.54	4.22	4.48	14.24	11.8	5.12	5.2	0	0	10.34	6.46	0.66	0.86			0.44	0.76									0.2	0.22	2.62	0.48			8.7	11.46			1.02	1.82	1.12	0.66
184	Chloride	16.32	10.44	6.34	4.94	2.68	3.86	7.36	4.36	1.28	5.1	15.14	14.3	0.82	0.52	3.74	3.42	0.84		1.44	2.94	1	1.02	0.82	0.56	1.04	0.86	0.44	0.42			1.16	0.46	3.58	3.52	6.3	18.86
186	Chloride	17.06	3.46	2.36	3.34	1.36	2.3	4.84	1.8	13.62	14.92	3.14	7.9	3.22	0.98	7.4	4.88	2.08	1.4	0.84	0.34	0.26	0.9			0.22	0.86	2.14	1.08							1.34	19.98
187	Chloride	35.98	32.08	5.06	5.32	2.04	5.26	0.7	1.74	13.34	10.66	13.96	12.58	3.68	2.98	4.8	3.4	0.12	2.34	2.96	4.16	1.82	1.2	4.4	1.3	0.76	0.72	0.06	0.68	0.52	0.52	0.4								0.16	0.48
188	Sulfur	23.62	29.12	1.86	2.9	16.58	11.08	4.1	5.08	1.92	3.9	0.36	0.56			2.62	2.48			0.02		1.82	1.64	6.44	3.12					1.32	0.86							5.06	2.72	2	0.18
189	Simple	12.22	15.22	3.24	2.3	2.52	2.32	7.26	1.6	10.56	11.68	14.72	12.7	0.2	0.16	2.96	1.02	1.7	0.9	2.48	2.26	1.32	1.48	0.94	0.94			0.34	0.4			3.22	4.36	0.72	0.46			0.24
191	Simple	18.46	14.68	4.02	2.82	1.24	1.02	14.7	16.48	10.5	8.9	12.72	16.22	1.1		2.88	2.74	1.82	0.9	5.44	5.12	0.56	0.26	0.44	0.52			0.2	0.14			2.46	6.78	5.4	4.2			1.24	1.02
192	Simple	44.24	35.66	3.72	4.86	0.16	0.34	3.28	4.92	0.3	0.96	0		0.58	0.7	0.52	3.34													0.14	0.14							0.78	0.52	1	3.26
193	Chloride	22.98	33.72	6.94	6.92	7.26	6.42	2.16	2.56	15.4	8.18	9.26	11.32	1.38	1.06	5.08	3.76	0.06	0.36	3.26	2.48	0.46	0.36	4.84	2.58	0.62	0.62	0.36	0.5	0.26	0.36	0.16	0.28					0.42	0.26
194	Bicarbonate	36.5	27.06	2.02	2.18	1.68	1.32	1.36	1.52	5.76	10.7	17.46	10.86	0.7	0.6	1.48	4.8	0.76	2.34	4.54	0.56	0.92	0.74	0.54		0.34	0.48	0.1	0.5	0.86		1.18	0.48	3.52	5.36
195	Simple	10.34	6.26	4.94	3.86	1.64	2	2.9	2.94	11	10.86	3.34	7.68	0.28		7	2.92	1.26	1.2	2.52	2.62	2.12	1.96	0.28	0.3			0.24							0.28	27.18	33.28	0.62

## Sheet: Table S2
Supplementary Table S2. P-values for before-and-after comparisons of relative abundance of gut microbiota in each group.
	Bacteroides	Blautia	Lachnospiraceae incertae sedis	Parabacteroides	Bifidobacterium bifidum	Faecalibacterium	Ruminococcus2	Collinsella	Alistipes	Fusicatenibacter	Dorea	Anaerostipes	Phascolarctobacterium	Oscillibacter	Streptococcus	Roseburia	Ruminococcus	Prevotella	Clostridium cluster 14a	Clostridium cluster 18
Simple	0.427372	0.754696	0.851882	0.0378952	0.357465	0.488233	0.922099	0.399561	0.538709	0.272692	0.964236	0.947752	0.0636587	0.031395	0.622068	0.560855	0.200216	1	0.431571	0.730644
Chloride	0.961338	0.988949	0.240481	0.462474	0.124134	0.154091	0.0957194	0.31554	0.827325	0.606289	0.47742	0.20245	0.737808	0.458572	0.172607	0.892578	0.892578	0.348389	0.648739	0.417969
Bicarbonate	0.156403	0.156403	0.679428	0.701881	0.00790405	0.0506592	0.390991	1	0.072998	0.726318	0.464844	0.677246	0.572266	0.015625	0.359375	0.556641	0.0410156	1	0.857727	0.84375
Sulfur	0.160156	0.185547	0.275391	0.148438	0.845703	0.695312	0.03125	0.556641	0.015625	1	0.425781	0.945312	0.15625	0.3125	0.25	0.625	1	1	0.761719	1
